# Supplementary material for: Molecular Analysis of Caprine Enterovirus Circulating in China during 2016–2021: Evolutionary Significance
Source: Viruses. 2022 May 15;14(5):1051. doi: 10.3390/v14051051 (PMC9143109; doi:10.3390/v14051051)
Supplement: Supplementary file 1 [file viruses-14-01051-s001.zip]

Archive with 11 entries (11 files):
- Fig S1.pdf
- Fig S2.pdf
- Fig S3.pdf
- Fig S4.pdf
- Fig S5.pdf
- Fig S6.pdf
- Table S1.pdf
- Table S2.pdf
- Table S3.pdf
- Table S4.pdf
- Table S5.pdf
